# Supplementary material for: Collaborative cross strain CC011/UncJ as a novel mouse model of T2-high, severe asthma
Source: Respir Res. 2023 Jun 9;24:153. doi: 10.1186/s12931-023-02453-y (PMC10251525; doi:10.1186/s12931-023-02453-y)
Supplement: Supplementary file 1 — Additional file 1: Tables S1-S11. which contain the raw data generated and analyzed in this study. [file 12931_2023_2453_MOESM1_ESM.xlsx]

## Sheet: Table of Contents
Additional file Table S1-S8
Primary data for figures in "Collaborative Cross Strain CC011/UncJ as a novel model of T2-high, severe asthma"
Sheet name	Contents
Table S1	BAL cell percentages for BALB/cJ, CC011 mice exposed to PBS or HDM; presented Fig 1B
Table S2	Length of survival of CC011 mice in chronc HDM protocol; presented in Fig 1C
Table S3	Airway resistance measurements in BALB/cJ, CC011 mice ± HDM presented in Fig 2
Table S4	Total and HDM-specific IgE levels in BALB/cJ, CC011 mice; presented in Fig 4A-B
Table S5	Lung cytokine measurements in BALB/cJ, CC011 mice; presented in Fig 4C
Table S6	Numbers of lung ILC2s in BALB/cJ, CC011 mice ± HDM presented in Fig 5B-C.
Table S7	BAL differential counts from CC011 mice ± HDM ± GK1.5 mAb presented in Fig 6B.
Table S8	BAL cell counts for BALB/cJ, CC011 mice in HDM model ± DEX; presented in Fig 7B
Table S9	BAL cell percentages for BALB/cJ, CC003, CC004, CC011, CC068, CC071; presented in Additional File Fig S1 A.
Table S10	BAL cell counts for BALB/cJ, CC011 mice exposed to PBS or HDM as cells x 10^6; presented in Additional File Fig S1 B; matched data to Fig 1B/Table S1
Table S11	MFI of IL-5 and IL-13 in ILC2s from BALB/cJ or CC011; presented in Additional File Fig S3.

## Sheet: Table S1
strain	rx	macrophages	eosinophils	neutrophils	lymphocytes
BALB/cJ	HDM	46.12	30.51	20.95	2.43
BALB/cJ	HDM	53.62	30.83	12.82	2.72
BALB/cJ	HDM	38.46	48.53	10.72	2.29
BALB/cJ	HDM	59.5	36.35	2.8	0.71
BALB/cJ	PBS	100	0	0	0
BALB/cJ	PBS	99.02	0.16	0.17	0.16
CC011	HDM	21.53	76.82	0.7	0.95
CC011	HDM	12.92	85.97	1.11	0
CC011	HDM	31.34	63.75	4.9	0
CC011	PBS	95.57	3.12	1.15	0.16
CC011	PBS	99.68	0	0	0.32

## Sheet: Table S2
mouse_id	sex	day_of_death
6702	F	22
6703	F	24
6706	F	24
6708	M	36
6709	M	36
3072	F	12
3075	F	36
3238	F	36
3245	F	36
4139	F	10
4140	F	24
4138	F	31

## Sheet: Table S3
strain	mouse_id	dose_methacholine	rx	n	Rl	se
BALB/cJ	3031	0	HDM	90	1.19354	0.00352727
BALB/cJ	3031	6.25	HDM	89	1.53212	0.0150363
BALB/cJ	3031	12.5	HDM	89	2.46738	0.0535591
BALB/cJ	3031	25	HDM	89	3.87069	0.0503606
BALB/cJ	3032	0	PBS	90	1.01588	0.000690513
BALB/cJ	3032	6.25	PBS	89	1.1979	0.013749
BALB/cJ	3032	12.5	PBS	90	1.29974	0.00672862
BALB/cJ	3032	25	PBS	89	2.44606	0.0659478
BALB/cJ	3036	0	HDM	89	2.00598	0.0561653
BALB/cJ	3036	6.25	HDM	89	1.78012	0.0310416
BALB/cJ	3036	12.5	HDM	89	2.55099	0.0924423
BALB/cJ	3036	25	HDM	89	3.23227	0.0629782
BALB/cJ	3037	0	PBS	89	1.08653	0.000901722
BALB/cJ	3037	6.25	PBS	89	1.21622	0.0104676
BALB/cJ	3037	12.5	PBS	90	1.27845	0.00354398
BALB/cJ	3037	25	PBS	89	1.58361	0.010569
BALB/cJ	3038	0	HDM	89	1.20831	0.00139883
BALB/cJ	3038	6.25	HDM	90	1.26352	0.00608473
BALB/cJ	3038	12.5	HDM	89	2.29453	0.0648431
BALB/cJ	3038	25	HDM	90	3.20232	0.131549
BALB/cJ	3250	0	HDM	89	2.18457	0.0427309
BALB/cJ	3250	6.25	HDM	87	2.01386	0.022376
BALB/cJ	3250	12.5	HDM	89	2.29391	0.0196952
BALB/cJ	3250	25	HDM	90	3.76592	0.0534898
BALB/cJ	3252	0	HDM	90	1.62259	0.00339195
BALB/cJ	3252	6.25	HDM	89	1.74205	0.009149
BALB/cJ	3252	12.5	HDM	90	2.48101	0.0269535
BALB/cJ	3252	25	HDM	89	2.98484	0.0367837
BALB/cJ	3253	0	HDM	89	1.42178	0.00166693
BALB/cJ	3253	6.25	HDM	89	1.70104	0.0205155
BALB/cJ	3253	12.5	HDM	89	2.32606	0.0250448
BALB/cJ	3253	25	HDM	89	3.23588	0.0656983
BALB/cJ	3254	0	PBS	90	1.05254	0.00128855
BALB/cJ	3254	6.25	PBS	89	1.33004	0.0178673
BALB/cJ	3254	12.5	PBS	90	1.63275	0.0248944
BALB/cJ	3254	25	PBS	89	2.49524	0.0373781
CC011	3073	0	HDM	89	4.55626	0.0300835
CC011	3073	6.25	HDM	89	6.68859	0.126323
CC011	3073	12.5	HDM	89	5.04198	0.0830222
CC011	3073	25	HDM	79	6.79404	0.107752
CC011	3074	0	PBS	89	2.8833	0.0293351
CC011	3074	6.25	PBS	90	5.98508	0.0458106
CC011	3074	12.5	PBS	89	5.64074	0.057223
CC011	3074	25	PBS	52	8.4204	0.219317
CC011	3077	0	PBS	89	1.18948	0.00080223
CC011	3077	6.25	PBS	89	1.71221	0.0295768
CC011	3077	12.5	PBS	89	2.56013	0.0822385
CC011	3077	25	PBS	89	5.57878	0.269075
CC011	3241	0	HDM	89	2.55275	0.0202377
CC011	3241	6.25	HDM	89	3.45432	0.0374485
CC011	3241	12.5	HDM	78	6.09349	0.116639
CC011	3241	25	HDM	13	9.99043	0.258841
CC011	3243	0	PBS	89	1.25211	0.0011126
CC011	3243	6.25	PBS	89	2.07429	0.0553155
CC011	3243	12.5	PBS	89	2.71275	0.0800259
CC011	3243	25	PBS	89	6.53345	0.353196
CC011	3247	0	HDM	88	2.08563	0.0215621
CC011	3247	6.25	HDM	89	4.19353	0.0850591
CC011	3247	12.5	HDM	25	11.4519	0.753051
CC011	3247	25	HDM	11	13.1553	0.521342

## Sheet: Table S4
Total IgE					HDM-specific IgE
mouse_id	strain	rx	ug/mL		strain	dilution	od	n	se
3033	BALB/cJ	HDM	2090.4		BALB/cJ/c	2	1.52079	14	0.262962
3034	BALB/cJ	HDM	1935.2		BALB/cJ/c	4	1.19964	14	0.229326
3255	BALB/cJ	HDM	1552.7		BALB/cJ/c	8	0.758682	11	0.189373
4203	BALB/cJ	HDM	1786.3		BALB/cJ/c	16	0.488227	11	0.12552
4204	BALB/cJ	HDM	4345.1		BALB/cJ/c	32	0.280438	8	0.100071
4207	BALB/cJ	HDM	1381.1		BALB/cJ/c	64	0.170563	8	0.0534841
4236	BALB/cJ	HDM	806.7		BALB/cJ/c	128	0.06925	4	0.0407459
3035	BALB/cJ	PBS	237.5		BALB/cJ/c	256	0.036	4	0.0205771
3249	BALB/cJ	PBS	124.7		BALB/cJ/c	512	0.02675	4	0.0129832
3256	BALB/cJ	PBS	102.4		CC011	2	3.15275	6	0.0688957
4205	BALB/cJ	PBS	223.3		CC011	4	3.08758	6	0.0939436
4206	BALB/cJ	PBS	256.4		CC011	8	2.91725	6	0.164507
4234	BALB/cJ	PBS	235.8		CC011	16	2.51692	6	0.249731
4141	CC011	HDM	32205.7		CC011	32	1.83492	6	0.2962
4142	CC011	HDM	237568		CC011	64	1.27492	6	0.215042
6704	CC011	HDM	134496		CC011	128	0.71825	6	0.150188
6705	CC011	HDM	132878		CC011	256	0.397417	6	0.0859499
6707	CC011	HDM	49407.7		CC011	512	0.185583	6	0.0446873
6708	CC011	HDM	84437.8
6709	CC011	HDM	53520.6
3071	CC011	PBS	1429.2
3175	CC011	PBS	590.8
3246	CC011	PBS	1742.5
7307	CC011	PBS	1563.6
7308	CC011	PBS	320.1
7309	CC011	PBS	296.8

## Sheet: Table S5
strain	rx	IL-4	IL-5	IL-13	IL-17a	INFg
BALB/cJ	PBS	1.135	76.863	0	2.941	11.781
BALB/cJ	PBS	0	37.38	0	2.941	18.95
BALB/cJ	PBS	0	27.509	2939.07	4.786	121.699
BALB/cJ	PBS	0	57.121	0	4.786	18.95
BALB/cJ	PBS	0	0	19.146	0	0
BALB/cJ	PBS	0	9.913	18.431	0	337.989
BALB/cJ	PBS	0	16.827	113.337	0	109.021
BALB/cJ	PBS	0	0.066	49.052	0	922.577
BALB/cJ	HDM	105.364	412.464	4766.92	137.858	532.695
BALB/cJ	HDM	88.519	175.569	3219.02	39.994	1017.77
BALB/cJ	HDM	270.655	284.146	6757.5	26.99	492.073
BALB/cJ	HDM	338.035	836.902	11987.3	71.742	742.972
BALB/cJ	HDM	101.152	422.335	6900.59	2.941	167.099
BALB/cJ	HDM	74.832	195.31	3710.02	43.717	413.219
BALB/cJ	HDM	302.328	410.461	13252.6	0	832.58
BALB/cJ	HDM	135.438	283.519	9022.38	0	918.295
BALB/cJ	HDM	128.535	170.569	8851.16	0	1126.01
BALB/cJ	HDM	310.313	472.879	15591.9	0	632.255
BALB/cJ	HDM	243.043	532.833	12039.9	3.847	1297.82
BALB/cJ	HDM	162.576	362.502	7008.81	0	966.37
CC011	PBS	7.452	37.38	0	0	2.223
CC011	PBS	0.082	57.121	0	0	21.339
CC011	PBS	0	7.768	0	4.786	26.118
CC011	PBS	0	47.251	26.581	0	0
CC011	PBS	0	0	209.942	0	90.428
CC011	PBS	0	6.899	0	0	20.853
CC011	PBS	0	11.527	59.048	0	0
CC011	PBS	104.713	398.467	8332.53	0	104.449
CC011	HDM	46.406	1902.93	16780.5	0	16.56
CC011	HDM	26.403	1646.3	21174.7	0	11.781
CC011	HDM	22.191	491.429	4413.9	0	61.961
CC011	HDM	74.832	2564.26	22983.6	38.134	35.676
CC011	HDM	93.783	2050.99	21644.5	28.845	47.624
CC011	HDM	132.737	3748.74	32370.4	83.003	109.751
CC011	HDM	6.399	1251.47	10810.8	0	0
CC011	HDM	146.875	2231.7	36128.5	19.826	10.331
CC011	HDM	185.045	3184.5	37701.8	1194.27	595.251
CC011	HDM	130.024	2937.59	36827.8	167.015	27.267
CC011	HDM	145.928	2131.98	28349.1	0	48.268
CC011	HDM	113.782	2210.13	26513.5	129.174	25.512
CC011	HDM	251.977	3518.95	34292.9	0	80.475

## Sheet: Table S6
mouse_id	strain	rx	cells	ILC2s	IL5+ILC2	IL13+ILC2
8235	CC011	PBS	22.3	17.394	1.6279	1.1596
8238	CC011	PBS	14.6	12.264	0.2336	0.1898
8240	CC011	PBS	17.4	10.092	0.2088	0.1914
8242	CC011	PBS	13.8	15.318	0.4416	0.1794
8290	CC011	PBS	16.8	6.552	0.131	0.0328
8234	CC011	HDM	20.7	10.143	0.2898	0.3726
8237	CC011	HDM	19.9	13.93	1.0149	1.3532
8239	CC011	HDM	21.1	19.623	2.532	3.165
8241	CC011	HDM	21.4	23.754	1.5194	1.8618
8289	CC011	HDM	25.2	12.348	1.5624	1.89
8421	BALB/cJ	PBS	23.1	8.316	0.6468	0.3234
8423	BALB/cJ	PBS	19.3	8.492	0.5211	0.3667
8424	BALB/cJ	PBS	20.7	18.216	1.9251	1.0971
8425	BALB/cJ	PBS	26.5	11.66	1.2455	0.53
8429	BALB/cJ	PBS	19.8	35.244	1.9008	0.5742
8420	BALB/cJ	HDM	26.7	24.297	5.073	6.675
8422	BALB/cJ	HDM	21.1	24.687	3.376	3.165
8426	BALB/cJ	HDM	30.9	28.428	4.017	4.326
8427	BALB/cJ	HDM	37.4	38.148	9.35	9.724
8428	BALB/cJ	HDM	32.2	39.606	5.796	6.44

## Sheet: Table S7
mouse_id	group	antibody	macrophages	eosinophils	neutrophils	lymphocytes	total_cells
8398	HDM_GK1.5	GK1.5	286	16	5	5	312
8399	HDM_IgG	IgG	36	363	1	5	405
8619	HDM_GK1.5	GK1.5	404	13	1	6	424
8620	HDM_IgG	IgG	32	319	3	6	360
8621	PBS_IgG	IgG	286	8	1	7	302
8622	HDM_GK1.5	GK1.5	228	16	33	33	310
8623	PBS_IgG	IgG	286	3	1	11	301
8624	HDM_IgG	IgG	23	313	5	2	343
8625	PBS_IgG	IgG	265	23	1	18	307
8626	HDM_IgG	IgG	26	299	1	7	333
8627	HDM_GK1.5	GK1.5	272	3	6	21	302
8628	HDM_IgG	IgG	37	258	4	23	322
8629	HDM_GK1.5	GK1.5	150	16	118	39	323
8630	HDM_IgG	IgG	67	253	6	21	347
8631	PBS_IgG	IgG	265	7	25	23	320
8632	PBS_IgG	IgG	289	2	8	15	314
8633	HDM_GK1.5	GK1.5	276	3	10	34	323
8634	HDM_IgG	IgG	40	317	1	6	364
8635	PBS_IgG	IgG	335	5	2	32	374
8636	HDM_GK1.5	GK1.5	297	1	4	22	324

## Sheet: Table S8
mouse_id	strain	rx	total_cells	macrophages	eosinophils	neutrophils	lymphocytes
7088	BALB/cJ	HDM + DEX	1635000	1.41e+06	190000	35000	0
7090	BALB/cJ	HDM + DEX	1745000	1.645e+06	80000	20000	0
7093	BALB/cJ	HDM + DEX	1790000	1.325e+06	445000	20000	0
7095	BALB/cJ	HDM + DEX	1750000	1050000	585000	110000	5000
7099	BALB/cJ	HDM + DEX	1550000	1.485e+06	55000	10000	0
7100	BALB/cJ	HDM + DEX	2.05e+06	1.525e+06	495000	30000	0
7103	BALB/cJ	HDM + DEX	1515000	1.25e+06	235000	30000	0
7089	BALB/cJ	HDM + PBS	1785000	770000	960000	55000	0
7094	BALB/cJ	HDM + PBS	1730000	640000	930000	150000	10000
7096	BALB/cJ	HDM + PBS	2.01e+06	1.475e+06	530000	5000	0
7097	BALB/cJ	HDM + PBS	2205000	1.155e+06	920000	130000	0
7101	BALB/cJ	HDM + PBS	1585000	840000	690000	55000	0
7104	BALB/cJ	HDM + PBS	1715000	1.105e+06	555000	55000	0
7108	CC011/J	HDM + PBS	1715000	440000	1.27e+06	5000	0
7109	CC011/J	HDM + PBS	1780000	185000	1.595e+06	0	0
7112	CC011/J	HDM + PBS	1660000	400000	1.255e+06	0	5000
7115	CC011/J	HDM + PBS	1995000	330000	1.66e+06	5000	0
7116	CC011/J	HDM + PBS	1895000	260000	1.63e+06	0	5000
7117	CC011/J	HDM + PBS	1800000	465000	1.33e+06	5000	0
7107	CC011/J	HDM + DEX	1580000	315000	1.26e+06	5000	0
7110	CC011/J	HDM + DEX	1830000	300000	1.525e+06	5000	0
7111	CC011/J	HDM + DEX	1700000	510000	1.17e+06	20000	0
7113	CC011/J	HDM + DEX	2.095e+06	480000	1.615e+06	0	0
7114	CC011/J	HDM + DEX	1775000	430000	1.345e+06	0	0

## Sheet: Table S9
mouse_id	strain	macrophages	eosinophils	neutrophils	lymphocytes
3033	BALB/cJ	46.12	30.51	20.95	2.43
3034	BALB/cJ	53.62	30.83	12.82	2.72
3251	BALB/cJ	38.46	48.53	10.72	2.29
3255	BALB/cJ	59.5	36.35	2.8	0.71
3043	CC003	95.32	0.32	4.04	0.32
3046	CC003	97.02	0.64	2.18	0.16
3154	CC003	99.02	0	0.98	0
3214	CC003	95.07	3.74	1.2	0
3049	CC004	52.57	44.78	1.86	0.79
3054	CC004	95.69	1.25	2.38	0.68
3216	CC004	41.62	55.82	2.56	0
3223	CC004	36.58	62.61	0.81	0
3075	CC011	21.53	76.82	0.7	0.95
3238	CC011	12.92	85.97	1.11	0
3245	CC011	31.34	63.75	4.9	0
3055	CC068	16.24	82.43	1.21	0.13
3058	CC068	63.41	35.72	0.29	0.58
3227	CC068	67.26	32.27	0.48	0
3230	CC068	58.14	40.07	0.5	1.29
3064	CC071	72.66	24.2	2.69	0.45
3067	CC071	43.28	53.65	1.86	1.21
3232	CC071	38.05	56.42	4.38	1.14
3237	CC071	26.14	73.42	0.44	0

[truncated: 2 more sheets: Table S10, Table S11]
